# Supplementary material for: Synergetic Effect of Li-Ion Concentration and Triple Doping on Ionic Conductivity of Li7La3Zr2O12 Solid Electrolyte
Source: Nanomaterials (Basel). 2022 Aug 26;12(17):2946. doi: 10.3390/nano12172946 (PMC9457903; doi:10.3390/nano12172946)
Supplement: Supplementary file 1 [file nanomaterials-12-02946-s001.zip]

Archive with 1 entries (1 files):
- nanomaterials-1875593-supplementary.pdf
